# Supplementary material for: Regulation of NKG2D Stress Ligands and Its Relevance in Cancer Progression
Source: Cancers (Basel). 2022 May 9;14(9):2339. doi: 10.3390/cancers14092339 (PMC9105350; doi:10.3390/cancers14092339)
Supplement: Supplementary file 1 [file cancers-14-02339-s001.zip]

Archive with 5 entries (4 files):
- cancers-1665346-supp/File S1/
- cancers-1665346-supp/File S1/Figure S1 Publication License.pdf
- cancers-1665346-supp/File S1/Figure S2 Publication License.pdf
- cancers-1665346-supp/File S1/Figure S3 Publication License.pdf
- cancers-1665346-supp/File S1/Graphical Abstract Publication License.pdf
